# Supplementary material for: Active site-targeted covalent irreversible inhibitors of USP7 impair the functions of Foxp3+ T-regulatory cells by promoting ubiquitination of Tip60
Source: PLoS One. 2017 Dec 13;12(12):e0189744. doi: 10.1371/journal.pone.0189744 (PMC5728538; doi:10.1371/journal.pone.0189744)
Supplement: S1 File — (XLSX) [file pone.0189744.s009.xlsx]

## Sheet: 217564
P217564	final chemical shift perturbation in Hz
residue #	dw, Hz
207	0
208	0
209	0
210	0
211	0
212	0
213	9.79192
214	0
215	55.1387
216	33.4083
217	0
218	0
219	0
220	0
221	0
222	0
223	0
224	0
225	0
226	0
227	0
228	120
229	120
230	8.83445
231	5.80965
232	11.6782
233	4.25648
234	3.2566
235	11.2255
236	13.6497
237	9.13087
238	5.57893
239	17.7104
240	9.0163
241	5.86871
242	15.9946
243	1.67175
244	7.26299
245	8.56628
246	0
247	8.66362
248	45.2485
249	19.1595
250	4.76844
251	9.52123
252	0
253	7.03178
254	3.65376
255	12.9551
256	29.768
257	0
258	14.4097
259	9.52123
260	0
261	17.8223
262	12.4146
263	12.1119
264	10.3244
265	22.0087
266	30.1126
267	14.5605
268	4.06464
269	7.57332
270	15.6456
271	2.05912
272	8.08554
273	0
274	20.4979
275	27.2922
276	0
277	1.32278
278	4.20368
279	29.0741
280	33.2228
281	120
282	120
283	120
284	114.045
285	120
286	120
287	86.9095
288	0
289	0
290	0
291	120
292	0.980538
293	7.37589
294	29.36
295	10.3553
296	0
297	0
298	8.73205
299	120
300	13.3401
301	16.8578
302	33.4752
303	2.02845
304	71.9525
305	120
306	120
307	27.3915
308	4.82296
309	120
310	18.6681
311	13.2099
312	2.62036
313	9.53225
314	4.31472
315	0
316	8.15993
317	1.2968
318	0
319	45.6452
320	0
321	0
322	7.45579
323	12.0094
324	13.1424
325	18.0239
326	12.0235
327	8.34074
328	4.50192
329	3.2473
330	1.02956
331	0.803827
332	2.41148
333	1.61784
334	1.75794
335	2.41148
336	4.00193
337	4.85351
338	2.41148
339	4.01177
340	2.39535
341	1.02956
342	1.25917
343	2.72723
344	2.62036
345	4.11523
346	3.99865
347	17.7164
348	14.145
349	28.0169
350	6.17735
351	14.1663
352	12.6497
353	17.7962
354	7.29506
355	16.6504
356	5.11897
357	1.6971
358	4.5079
359	3.32084
360	0.3242
361	4.5388
362	0.08105
363	1.63199
364	3.66231
365	2.94161
366	2.84304
367	4.5707
368	0.24315
369	1.67175
370	3.02541
371	2.00906
372	1.80754
373	0.835877
374	4.05088
375	1.65
376	0
377	1.65
378	0.862945
379	2.2203
380	3.3
381	2.98924
382	4.81546
383	0
384	8.04684
385	4.01177
386	1.67175
387	1.91532
388	2.53239
389	10.6086
390	1.6971
391	4.95
392	2.421
393	1.80754
394	0.4863
395	6.51233
396	3.34351
397	2.62036
398	4.79071
399	0
400	0
401	0
402	0
403	0
404	0
405	32.2555
406	0
407	39.6809
408	21.7292
409	120
410	120
411	13.4272
412	25.5112
413	0
414	21.891
415	1.79309
416	4.80932
417	16.0788
418	5.56846
419	16.8913
420	1.08243
421	2.65399
422	31.6311
423	8.59933
424	9.7587
425	15.5039
426	5.03943
427	3.7339
428	0
429	4.2898
430	3.02541
431	2.33565
432	0
433	6.47135
434	3.70245
435	4.41183
436	4.8318
437	3.99865
438	1.621
439	3.02541
440	2.48526
441	2.46536
442	0
443	2.41148
444	3.19995
445	0
446	5.68197
447	3.32084
448	6.64167
449	0
450	0
451	0
452	0
453	0
454	0
455	0
456	12.3651
457	34.2321
458	51.7079
459	15.8721
460	120
461	0
462	120
463	120
464	120
465	24.6351
466	0
467	0
468	0
469	0
470	0
471	0
472	7.31346
473	3.21531
474	4.13514
475	7.1994
476	0.08105
477	0.980538
478	0.896547
479	7.69975
480	5.63574
481	18.1845
482	2.2694
483	32.6314
484	22.2296
485	10.665
486	4.44059
487	1.72589
488	8.89337
489	2.40056
490	8.67614
491	0.72945
492	1.88057
493	1.83116
494	8.59933
495	5.661
496	5.97848
497	4.11523
498	7.24306
499	13.7456
500	12.4085
501	3.8904
502	2.85089
503	2.76669
504	2.77641
505	4.8318
506	7.79731
507	10.8175
508	5.78883
509	0
510	0
511	0
512	35.7595
513	120
514	120
515	0
516	0
517	0
518	0
519	0
520	9.60907
521	2.40056
522	6.71104
523	4.17938
524	10.1311
525	3.99947
526	3.18204
527	12.1939
528	7.23444
529	2.1111
530	8.6413
531	2.45628
532	4.89596
533	0
534	0
535	1.70205
536	3.34351
537	0
538	0.1621
539	7.27428
540	5.6735
541	5.61919
542	8.03827
543	5.01526
544	3.81311
545	0
546	0
547	1.52357
548	5.6964
549	3.7339
550	2.63675
551	1.32278
552	1.25917
553	3.49678
554	1.66372
555	2.40056
556	5.24072
557	5.80606
558	3.83064
559	1.96108
560	1.02956
561	0
562	0
563	0

## Sheet: 217564-csp
dmso	15N chemical shift	1H chemical shift		p217564	15N chemical shift	1H chemical shift		15N chemical shift perturbation normalized and squred	1H chemical shift perturbation squared	final chemical shift perturbation in ppm	final chemical shift perturbation in Hz
residue	N, ppm	H, ppm		residue	N, ppm	H, ppm		dN, ppm	dH, ppm	dw, ppm	dw, Hz
				207							0
				208							0
				209							0
				210							0
				211							0
				212							0
213	121.704	7.822		213	121.68	7.834		5.91619e-06	0.000144	0.012244	9.79192
				214							0
215	110.292	8.45		215	109.94	8.509		0.00127264	0.003481	0.0689466	55.1387
216	119.38	6.731		216	119.459	6.772		6.41023e-05	0.001681	0.0417744	33.4083
				217							0
				218							0
				219							0
				220							0
				221							0
				222							0
				223							0
				224							0
				225							0
				226							0
				227							0
228	123.807	7.841		228	n/a	n/a		#VALUE!	#VALUE!	#VALUE!	120
229	119.373	8.776		229	n/a	n/a		#VALUE!	#VALUE!	#VALUE!	120
230	115.054	7.648		230	115.163	7.648		0.000122032	0	0.0110468	8.83445
231	113.977	7.067		231	114.029	7.072		2.77732e-05	2.5e-05	0.00726452	5.80965
232	119.14	8.087		232	119.245	8.097		0.000113239	0.0001	0.0146027	11.6782
233	121.801	8.404		233	121.819	8.399		3.32785e-06	2.5e-05	0.00532239	4.25648
234	113.922	7.64		234	113.887	7.642		1.25822e-05	4e-06	0.00407212	3.2566
235	116.832	7.415		235	116.822	7.429		1.02712e-06	0.000196	0.0140366	11.2255
236	125.987	7.117		236	126.002	7.134		2.31101e-06	0.000289	0.0170678	13.6497
237	117.661	9.005		237	117.75	9.012		8.13578e-05	4.9e-05	0.0114174	9.13087
238	117.104	7.187		238	117.152	7.192		2.36647e-05	2.5e-05	0.00697601	5.57893
239	122.128	7.572		239	122.153	7.594		6.41947e-06	0.000484	0.0221454	17.7104
240	114.297	8.177		240	114.364	8.186		4.61072e-05	8.1e-05	0.0112742	9.0163
241	120.871	7.103		241	120.924	7.108		2.88517e-05	2.5e-05	0.00733837	5.86871
242	119.052	8.561		242	119.052	8.581		0	0.0004	0.02	15.9946
243	120.391	8.006		243	120.385	8.008		3.69762e-07	4e-06	0.0020904	1.67175
244	114.274	7.384		244	114.262	7.393		1.47905e-06	8.1e-05	0.0090818	7.26299
245	118.403	7.222		245	118.323	7.229		6.57354e-05	4.9e-05	0.0107115	8.56628
				246							0
247	114.484	7.929		247	114.573	7.935		8.13578e-05	3.6e-05	0.0108332	8.66362
248	124.936	9.125		248	125.067	9.18		0.000176263	0.003025	0.0565797	45.2485
249	108.64	8.611		249	108.43	8.6		0.000452958	0.000121	0.0239574	19.1595
250	122.386	7.801		250	122.444	7.802		3.45522e-05	1e-06	0.00596256	4.76844
251	122.087	8.541		251	122.174	8.549		7.77424e-05	6.4e-05	0.0119056	9.52123
				252							0
253	115.678	8.557		253	115.714	8.565		1.33114e-05	6.4e-05	0.00879269	7.03178
254	118.96	7.831		254	118.994	7.834		1.18735e-05	9e-06	0.00456875	3.65376
255	111.91	7.272		255	111.935	7.256		6.41947e-06	0.000256	0.0161994	12.9551
256	132.003	9.094		256	132.245	9.066		0.00060152	0.000784	0.0372226	29.768
				257							0
258	118.255	7.903		258	118.263	7.885		6.57354e-07	0.000324	0.0180183	14.4097
259	121.116	7.945		259	121.203	7.937		7.77424e-05	6.4e-05	0.0119056	9.52123
				260							0
261	117.902	7.836		261	117.805	7.816		9.66413e-05	0.0004	0.0222855	17.8223
262	117.948	8.489		262	118.096	8.485		0.000224979	1.6e-05	0.0155235	12.4146
263	117.924	7.697		263	117.981	7.711		3.3371e-05	0.000196	0.015145	12.1119
264	118.405	8.525		264	118.278	8.526		0.000165663	1e-06	0.0129098	10.3244
265	120.685	9.276		265	120.774	9.302		8.13578e-05	0.000676	0.0275201	22.0087
266	120.955	8.739		266	121.092	8.774		0.000192779	0.001225	0.0376534	30.1126
267	122.906	8.855		267	122.879	8.873		7.48767e-06	0.000324	0.0182068	14.5605
268	117.611	8.049		268	117.602	8.044		8.31964e-07	2.5e-05	0.00508252	4.06464
269	115.019	7.569		269	114.969	7.577		2.56779e-05	6.4e-05	0.00946984	7.57332
270	116.845	9.263		270	116.799	9.244		2.17338e-05	0.000361	0.0195636	15.6456
271	121.826	8.393		271	121.842	8.391		2.62942e-06	4e-06	0.00257477	2.05912
272	121.771	8.039		272	121.832	8.047		3.8219e-05	6.4e-05	0.0101103	8.08554
				273							0
274	126.821	8.276		274	126.676	8.297		0.000215951	0.000441	0.0256311	20.4979
275	114.017	8.75		275	114.046	8.784		8.63804e-06	0.001156	0.0341268	27.2922
				276							0
277	117.805	7.364		277	117.792	7.363		1.73583e-06	1e-06	0.00165403	1.32278
278	122.346	7.904		278	122.362	7.909		2.62942e-06	2.5e-05	0.00525637	4.20368
279	120.307	7.258		279	120.642	7.271		0.00115268	0.000169	0.0363549	29.0741
280	112.545	8.222		280	112.137	8.226		0.00170978	1.6e-05	0.0415425	33.2228
281	120.011	7.516		281	n/a	n/a		#VALUE!	#VALUE!	#VALUE!	120
282	116.132	7.319		282	n/a	n/a		#VALUE!	#VALUE!	#VALUE!	120
283	115.789	6.827		283	n/a	n/a		#VALUE!	#VALUE!	#VALUE!	120
284	108.507	7.469		284	107.636	7.581		0.00779212	0.012544	0.142605	114.045
285	122.965	6.856		285	n/a	n/a		#VALUE!	#VALUE!	#VALUE!	120
286	117.722	8.158		286	n/a	n/a		#VALUE!	#VALUE!	#VALUE!	120
287	109.374	7.663		287	109.975	7.753		0.00370995	0.0081	0.108674	86.9095
				288							0
				289							0
				290							0
291	119.503	7.688		291	n/a	n/a		#VALUE!	#VALUE!	#VALUE!	120
292	117.616	8.061		292	117.623	8.062		5.03287e-07	1e-06	0.00122609	0.980538
293	116.225	7.31		293	116.143	7.314		6.90632e-05	1.6e-05	0.00922297	7.37589
294	116.786	7.085		294	117.076	7.063		0.000863804	0.000484	0.0367125	29.36
295	119.104	8.064		295	119.152	8.052		2.36647e-05	0.000144	0.0129485	10.3553
				296							0
				297							0
298	121.726	8.046		298	121.787	8.055		3.8219e-05	8.1e-05	0.0109187	8.73205
299	119.494	7.733		299	n/a	n/a		#VALUE!	#VALUE!	#VALUE!	120
300	118.728	8.314		300	118.656	8.299		5.32457e-05	0.000225	0.0166807	13.3401
301	117.527	7.834		301	117.356	7.822		0.000300339	0.000144	0.0210793	16.8578
302	119.139	7.752		302	118.989	7.791		0.000231101	0.001521	0.0418581	33.4752
303	118.957	7.821		303	118.98	7.82		5.43344e-06	1e-06	0.00253642	2.02845
304	116.466	8.659		304	116.757	8.574		0.000869772	0.007225	0.0899709	71.9525
305	120.867	8.9		305	n/a	n/a		#VALUE!	#VALUE!	#VALUE!	120
306	116.847	7.225		306	n/a	n/a		#VALUE!	#VALUE!	#VALUE!	120
307	115.633	7.722		307	115.413	7.748		0.000497124	0.000676	0.0342509	27.3915
308	123.268	8.894		308	123.262	8.9		3.69762e-07	3.6e-05	0.00603073	4.82296
309	117.203	7.879		309	n/a	n/a		#VALUE!	#VALUE!	#VALUE!	120
310	120.938	7.437		310	120.861	7.415		6.08977e-05	0.000484	0.023343	18.6681
311	114.493	7.643		311	114.605	7.631		0.000128841	0.000144	0.0165179	13.2099
312	124.637	7.414		312	124.624	7.411		1.73583e-06	9e-06	0.00327656	2.62036
313	113.58	9.73		313	113.644	9.74		4.20706e-05	0.0001	0.0119193	9.53225
314	109.072	7.608		314	109.052	7.613		4.10846e-06	2.5e-05	0.00539523	4.31472
				315							0
316	112.236	7.789		316	112.256	7.799		4.10846e-06	0.0001	0.0102034	8.15993
317	125.893	7.462		317	125.909	7.462		2.62942e-06	0	0.00162155	1.2968
				318							0
319	120.726	7.85		319	120.755	7.793		8.63804e-06	0.003249	0.0570757	45.6452
				320							0
				321							0
322	116.556	7.557		322	116.532	7.548		5.91619e-06	8.1e-05	0.00932289	7.45579
323	116.552	7.499		323	116.545	7.514		5.03287e-07	0.000225	0.0150168	12.0094
324	110.93	7.778		324	110.967	7.794		1.40612e-05	0.000256	0.0164335	13.1424
325	115.828	7.641		325	115.682	7.624		0.00021894	0.000289	0.0225375	18.0239
326	115.563	8.06		326	115.42	8.064		0.000210035	1.6e-05	0.0150345	12.0235
327	117.916	7.694		327	117.968	7.703		2.77732e-05	8.1e-05	0.0104294	8.34074
328	125.208	9.713		328	125.161	9.716		2.2689e-05	9e-06	0.0056293	4.50192
329	120.219	9.128		329	120.246	9.131		7.48767e-06	9e-06	0.0040605	3.2473
330	123.012	8.75		330	123.004	8.749		6.57354e-07	1e-06	0.00128738	1.02956
331	124.674	8.862		331	124.673	8.863		1.02712e-08	1e-06	0.00100512	0.803827
332	119.956	8.423		332	119.953	8.426		9.24404e-08	9e-06	0.00301537	2.41148
333	125.325	9.299		333	125.328	9.301		9.24404e-08	4e-06	0.00202298	1.61784
334	125.614	8.683		334	125.605	8.685		8.31964e-07	4e-06	0.00219817	1.75794
335	121.396	8.04		335	121.393	8.043		9.24404e-08	9e-06	0.00301537	2.41148
336	116.601	9.602		336	116.599	9.607		4.10846e-08	2.5e-05	0.00500411	4.00193
337	110.883	6.887		337	110.892	6.893		8.31964e-07	3.6e-05	0.00606893	4.85351
338	122.409	8.383		338	122.412	8.386		9.24404e-08	9e-06	0.00301537	2.41148
339	125.098	7.548		339	125.102	7.553		1.64338e-07	2.5e-05	0.00501641	4.01177
340	128.827	7.757		340	128.805	7.759		4.97124e-06	4e-06	0.0029952	2.39535
341	118.151	8.782		341	118.143	8.783		6.57354e-07	1e-06	0.00128738	1.02956
342	125.91	8.468		342	125.898	8.469		1.47905e-06	1e-06	0.0015745	1.25917
343	122.298	8.78		343	122.282	8.783		2.62942e-06	9e-06	0.00341019	2.72723
344	127.148	8.804		344	127.161	8.807		1.73583e-06	9e-06	0.00327656	2.62036
345	123.271	8.839		345	123.259	8.844		1.47905e-06	2.5e-05	0.00514578	4.11523
346	123.72	8.592		346	123.72	8.597		0	2.5e-05	0.005	3.99865
347	118.16	8.204		347	118.254	8.224		9.07559e-05	0.0004	0.022153	17.7164
348	119.46	9.123		348	119.63	9.127		0.000296836	1.6e-05	0.0176872	14.145
349	118.597	8.257		349	118.582	8.222		2.31101e-06	0.001225	0.035033	28.0169
350	118.063	8.003		350	118.015	7.997		2.36647e-05	3.6e-05	0.0077243	6.17735
351	126.569	8.293		351	126.706	8.304		0.000192779	0.000121	0.0177138	14.1663
352	124.005	8.758		352	124.156	8.762		0.000234193	1.6e-05	0.0158175	12.6497
353	118.602	8.692		353	118.569	8.67		1.11853e-05	0.000484	0.0222528	17.7962
354	119.274	8.566		354	119.359	8.563		7.42091e-05	9e-06	0.0091219	7.29506
355	123.867	7.469		355	123.783	7.45		7.24733e-05	0.000361	0.02082	16.6504
356	118.074	9.873		356	118.052	9.867		4.97124e-06	3.6e-05	0.00640088	5.11897
357	121.442	8.343		357	121.435	8.341		5.03287e-07	4e-06	0.00212209	1.6971
358	119.449	8.975		358	119.397	8.977		2.77732e-05	4e-06	0.00563677	4.5079
359	110.245	7.117		359	110.256	7.121		1.24281e-06	1.6e-05	0.00415245	3.32084
360	117.036	7.002		360	117.04	7.002		1.64338e-07	0	0.000405387	0.3242
361	123.854	7.888		361	123.798	7.888		3.22103e-05	0	0.00567542	4.5388
362	117.562	8.019		362	117.563	8.019		1.02712e-08	0	0.000101347	0.08105
363	115.127	7.797		363	115.131	7.795		1.64338e-07	4e-06	0.00204067	1.63199
364	124.453	8.219		364	124.475	8.223		4.97124e-06	1.6e-05	0.00457944	3.66231
365	119.392	8.29		365	119.413	8.287		4.52958e-06	9e-06	0.00367826	2.94161
366	118.236	7.539		366	118.265	7.537		8.63804e-06	4e-06	0.003555	2.84304
367	122.899	8.027		367	122.851	8.024		2.36647e-05	9e-06	0.00571531	4.5707
368	106.758	7.541		368	106.761	7.541		9.24404e-08	0	0.00030404	0.24315
369	127.429	7.332		369	127.423	7.334		3.69762e-07	4e-06	0.0020904	1.67175
370	121.032	8.279		370	120.996	8.278		1.33114e-05	1e-06	0.00378304	3.02541
371	127.992	9.291		371	127.977	9.289		2.31101e-06	4e-06	0.00251217	2.00906
372	122.85	8.666		372	122.83	8.667		4.10846e-06	1e-06	0.00226019	1.80754
373	128.067	8.896		373	128.07	8.897		9.24404e-08	1e-06	0.0010452	0.835877
374	121.179	7.682		374	121.187	7.687		6.57354e-07	2.5e-05	0.00506531	4.05088
375	109.166	8.929		375	109.161	8.931		2.56779e-07	4e-06	0.0020632	1.65
				376							0
377	119.316	8.415		377	119.321	8.417		2.56779e-07	4e-06	0.0020632	1.65
378	116.555	6.75		378	116.551	6.751		1.64338e-07	1e-06	0.00107905	0.862945
379	121.599	8.135		379	121.58	8.137		3.70789e-06	4e-06	0.00277631	2.2203
380	127.146	7.781		380	127.136	7.785		1.02712e-06	1.6e-05	0.00412639	3.3
381	131.225	7.728		381	131.203	7.731		4.97124e-06	9e-06	0.00373781	2.98924
382	108.233	7.732		382	108.238	7.738		2.56779e-07	3.6e-05	0.00602136	4.81546
				383							0
384	116.821	7.443		384	116.81	7.453		1.24281e-06	0.0001	0.0100619	8.04684
385	109.288	7.698		385	109.292	7.703		1.64338e-07	2.5e-05	0.00501641	4.01177
386	120.391	8.006		386	120.385	8.008		3.69762e-07	4e-06	0.0020904	1.67175
387	123.302	9.392		387	123.289	9.394		1.73583e-06	4e-06	0.00239496	1.91532
388	122.43	9.066		388	122.44	9.069		1.02712e-06	9e-06	0.00316656	2.53239
389	127.512	9.183		389	127.598	9.173		7.59655e-05	0.0001	0.0132652	10.6086
390	119.354	8.625		390	119.347	8.627		5.03287e-07	4e-06	0.00212209	1.6971
391	123.979	8.793		391	123.994	8.799		2.31101e-06	3.6e-05	0.00618959	4.95
392	110.132	7.16		392	110.128	7.163		1.64338e-07	9e-06	0.00302727	2.421
393	117.931	7.742		393	117.911	7.743		4.10846e-06	1e-06	0.00226019	1.80754
394	121.515	8.855		394	121.509	8.855		3.69762e-07	0	0.00060808	0.4863
395	119.729	8.17		395	119.744	8.178		2.31101e-06	6.4e-05	0.00814316	6.51233
396	123.708	9.184		396	123.696	9.188		1.47905e-06	1.6e-05	0.00418079	3.34351
397	109.167	8.584		397	109.154	8.587		1.73583e-06	9e-06	0.00327656	2.62036
398	124.305	8.408		398	124.261	8.412		1.9885e-05	1.6e-05	0.00599041	4.79071
				399							0
				400							0
				401							0
				402							0
				403							0
				404							0
405	122.871	9.043		405	123.137	9.013		0.000726746	0.0009	0.0403329	32.2555
				406							0
407	123.613	8.142		407	123.489	8.094		0.000157929	0.002304	0.0496178	39.6809
408	123.76	8.474		408	123.79	8.447		9.24404e-06	0.000729	0.0271706	21.7292
409	117.606	8.299		409	n/a	n/a		#VALUE!	#VALUE!	#VALUE!	120
410	120.596	8.495		410	n/a	n/a		#VALUE!	#VALUE!	#VALUE!	120
411	123.598	8.559		411	123.435	8.556		0.000272894	9e-06	0.0167897	13.4272
412	128.761	8.201		412	128.654	8.231		0.000117594	0.0009	0.0318998	25.5112
				413							0
414	116.125	7.899		414	116.235	7.924		0.000124281	0.000625	0.027373	21.891
415	106.214	6.962		415	106.204	6.96		1.02712e-06	4e-06	0.00224212	1.79309
416	122.428	7.985		416	122.424	7.991		1.64338e-07	3.6e-05	0.00601368	4.80932
417	114.081	7.068		417	114.263	7.076		0.000340222	6.4e-05	0.0201053	16.0788
418	121.049	8.656		418	121.111	8.653		3.94823e-05	9e-06	0.00696292	5.56846
419	120.591	8.974		419	120.658	8.994		4.61072e-05	0.0004	0.0211213	16.8913
420	123.516	8.151		420	123.525	8.15		8.31964e-07	1e-06	0.0013535	1.08243
421	127.583	9.151		421	127.597	9.154		2.01315e-06	9e-06	0.00331861	2.65399
422	126.935	8.977		422	127.3	8.991		0.00136837	0.000196	0.0395522	31.6311
423	117.121	7.118		423	117.082	7.108		1.56224e-05	0.0001	0.0107528	8.59933
424	122.53	8.664		424	122.461	8.654		4.8901e-05	0.0001	0.0122025	9.7587
425	129.959	9.31		425	129.921	9.291		1.48315e-05	0.000361	0.0193864	15.5039
426	126.047	7.454		426	126.066	7.46		3.70789e-06	3.6e-05	0.00630142	5.03943
427	115.624	5.706		427	115.669	5.705		2.07991e-05	1e-06	0.00466895	3.7339
				428							0
429	119.76	8.89		429	119.812	8.891		2.77732e-05	1e-06	0.00536407	4.2898
430	116.231	7.756		430	116.195	7.757		1.33114e-05	1e-06	0.00378304	3.02541
431	127.17	9.403		431	127.191	9.405		4.52958e-06	4e-06	0.00292054	2.33565
				432							0
433	123.638	8.838		433	123.626	8.83		1.47905e-06	6.4e-05	0.00809191	6.47135
434	121.616	8.094		434	121.593	8.098		5.43344e-06	1.6e-05	0.00462963	3.70245
435	114.589	8.209		435	114.566	8.214		5.43344e-06	2.5e-05	0.00551665	4.41183
436	117.515	7.619		436	117.508	7.625		5.03287e-07	3.6e-05	0.00604179	4.8318
437	119.322	7.215		437	119.322	7.22		0	2.5e-05	0.005	3.99865
438	121.23	8.561		438	121.21	8.561		4.10846e-06	0	0.00202693	1.621
439	117.392	7.821		439	117.356	7.822		1.33114e-05	1e-06	0.00378304	3.02541
440	118.058	8.381		440	118.066	8.384		6.57354e-07	9e-06	0.00310763	2.48526
441	121.586	8.82		441	121.593	8.823		5.03287e-07	9e-06	0.00308274	2.46536
				442							0
443	115.044	8.083		443	115.047	8.086		9.24404e-08	9e-06	0.00301537	2.41148
444	117.789	7.471		444	117.79	7.475		1.02712e-08	1.6e-05	0.00400128	3.19995
				445							0
446	130.716	9.262		446	130.728	9.269		1.47905e-06	4.9e-05	0.00710486	5.68197
447	121.499	7.612		447	121.488	7.616		1.24281e-06	1.6e-05	0.00415245	3.32084
448	125.452	8.603		448	125.474	8.611		4.97124e-06	6.4e-05	0.00830489	6.64167
				449							0
				450							0
				451							0
				452							0
				453							0
				454							0
				455							0
456	127.799	8.842		456	127.762	8.827		1.40612e-05	0.000225	0.0154616	12.3651
457	121.719	8.032		457	121.988	8.065		0.000743231	0.001089	0.0428046	34.2321
458	112.095	7.912		458	112.276	7.85		0.000336493	0.003844	0.0646567	51.7079
459	120.846	8.331		459	121.009	8.342		0.000272894	0.000121	0.0198468	15.8721
460	116.28	8.358		460	n/a	n/a		#VALUE!	#VALUE!	#VALUE!	120
				461							0
462	110.263	8.214		462	n/a	n/a		#VALUE!	#VALUE!	#VALUE!	120
463	110.708	8.358		463	n/a	n/a		#VALUE!	#VALUE!	#VALUE!	120
464	119.778	8.07		464	n/a	n/a		#VALUE!	#VALUE!	#VALUE!	120
465	127.782	8.611		465	127.713	8.641		4.8901e-05	0.0009	0.0308042	24.6351
				466							0
				467							0
				468							0
				469							0
				470							0
				471							0
472	113.297	8.435		472	113.313	8.444		2.62942e-06	8.1e-05	0.00914491	7.31346
473	109.023	8.212		473	109.027	8.208		1.64338e-07	1.6e-05	0.00402049	3.21531
474	115.951	7.784		474	115.938	7.789		1.73583e-06	2.5e-05	0.00517067	4.13514
475	110.589	8.923		475	110.587	8.932		4.10846e-08	8.1e-05	0.00900228	7.1994
476	121.242	7.16		476	121.243	7.16		1.02712e-08	0	0.000101347	0.08105
477	125.924	8.832		477	125.917	8.833		5.03287e-07	1e-06	0.00122609	0.980538
478	117.788	9.36		478	117.793	9.359		2.56779e-07	1e-06	0.00112106	0.896547
479	125.295	9.299		479	125.2	9.299		9.26972e-05	0	0.00962794	7.69975
480	126.34	9.232		480	126.291	9.227		2.4661e-05	2.5e-05	0.00704706	5.63574
481	129.216	8.8		481	129.067	8.817		0.00022803	0.000289	0.0227383	18.1845
482	119.329	8.236		482	119.357	8.236		8.05259e-06	0	0.00283771	2.2694
483	121.457	9.25		483	121.091	9.233		0.00137588	0.000289	0.040803	32.6314
484	123.587	8.015		484	123.49	8.041		9.66413e-05	0.000676	0.0277964	22.2296
485	131.161	8.324		485	131.049	8.331		0.000128841	4.9e-05	0.0133357	10.665
486	120.431	8.726		486	120.393	8.722		1.48315e-05	1.6e-05	0.00555262	4.44059
487	124.022	8.828		487	124.014	8.83		6.57354e-07	4e-06	0.00215809	1.72589
488	119.958	8.48		488	119.91	8.47		2.36647e-05	0.0001	0.0111205	8.89337
489	111.375	8.514		489	111.374	8.517		1.02712e-08	9e-06	0.00300171	2.40056
490	121.435	8.658		490	121.34	8.653		9.26972e-05	2.5e-05	0.0108488	8.67614
491	117.882	8.271		491	117.873	8.271		8.31964e-07	0	0.00091212	0.72945
492	116.116	6.825		492	116.137	6.824		4.52958e-06	1e-06	0.00235151	1.88057
493	116.223	6.279		493	116.234	6.281		1.24281e-06	4e-06	0.00228972	1.83116
494	117.121	7.118		494	117.082	7.108		1.56224e-05	0.0001	0.0107528	8.59933
495	119.16	7.505		495	119.093	7.507		4.61072e-05	4e-06	0.00707864	5.661
496	117.544	8.417		496	117.588	8.411		1.9885e-05	3.6e-05	0.00747562	5.97848
497	114.634	8.005		497	114.622	8		1.47905e-06	2.5e-05	0.00514578	4.11523
498	121.131	7.758		498	121.141	7.749		1.02712e-06	8.1e-05	0.00905688	7.24306
499	107.314	8.51		499	107.289	8.493		6.41947e-06	0.000289	0.0171878	13.7456
500	106.621	8.149		500	106.555	8.135		4.47411e-05	0.000196	0.0155158	12.4085
501	119.452	8.207		501	119.404	8.207		2.36647e-05	0	0.00486464	3.8904
502	122.334	8.226		502	122.353	8.223		3.70789e-06	9e-06	0.00356481	2.85089
503	120.386	8.308		503	120.369	8.311		2.96836e-06	9e-06	0.00345953	2.76669
504	120.392	8.205		504	120.364	8.203		8.05259e-06	4e-06	0.00347168	2.77641
505	121.57	8.166		505	121.577	8.172		5.03287e-07	3.6e-05	0.00604179	4.8318
506	116.077	8.275		506	116.114	8.284		1.40612e-05	8.1e-05	0.00974993	7.79731
507	120.715	7.933		507	120.583	7.931		0.000178965	4e-06	0.0135264	10.8175
508	123.029	8.143		508	123.094	8.146		4.33956e-05	9e-06	0.00723848	5.78883
				509							0
				510							0
				511							0
512	117.279	8.536		512	117.4	8.579		0.00015038	0.001849	0.0447144	35.7595
513	120.593	7.596		513	n/a	n/a		#VALUE!	#VALUE!	#VALUE!	120
514	114.017	8.75		514	n/a	n/a		#VALUE!	#VALUE!	#VALUE!	120
				515							0
				516							0
				517							0
				518							0
				519							0
520	120.522	8.389		520	120.528	8.377		3.69762e-07	0.000144	0.0120154	9.60907
521	130.776	9.183		521	130.775	9.186		1.02712e-08	9e-06	0.00300171	2.40056
522	112.511	8.385		522	112.536	8.393		6.41947e-06	6.4e-05	0.00839163	6.71104
523	119.013	7.512		523	119.028	7.517		2.31101e-06	2.5e-05	0.00522599	4.17938
524	125.213	7.391		524	125.275	7.402		3.94823e-05	0.000121	0.0126682	10.1311
525	111.247	8.489		525	111.248	8.494		1.02712e-08	2.5e-05	0.00500103	3.99947
526	121.571	7.344		526	121.533	7.345		1.48315e-05	1e-06	0.00397889	3.18204
527	121.215	8.598		527	121.242	8.613		7.48767e-06	0.000225	0.0152475	12.1939
528	114.113	7.932		528	114.104	7.941		8.31964e-07	8.1e-05	0.0090461	7.23444
529	119.352	6.537		529	119.369	6.539		2.96836e-06	4e-06	0.00263977	2.1111
530	125.101	8.388		530	125.16	8.397		3.57539e-05	8.1e-05	0.0108053	8.6413
531	122.212	8.289		531	122.235	8.291		5.43344e-06	4e-06	0.00307139	2.45628
532	120.059	9.476		532	120.071	9.482		1.47905e-06	3.6e-05	0.00612201	4.89596
				533							0
				534							0
535	117.283	7.443		535	117.262	7.443		4.52958e-06	0	0.00212828	1.70205
536	119.971	6.987		536	119.983	6.991		1.47905e-06	1.6e-05	0.00418079	3.34351
				537							0
538	126.209	8.863		538	126.211	8.863		4.10846e-08	0	0.000202693	0.1621
539	116.487	9.004		539	116.5	9.013		1.73583e-06	8.1e-05	0.00909592	7.27428
540	121.655	7.035		540	121.725	7.035		5.03287e-05	0	0.00709427	5.6735
541	119.21	7.161		541	119.216	7.168		3.69762e-07	4.9e-05	0.00702636	5.61919
542	116.801	8.278		542	116.791	8.288		1.02712e-06	0.0001	0.0100512	8.03827
543	120.808	7.498		543	120.826	7.504		3.32785e-06	3.6e-05	0.00627119	5.01526
544	119.412	8.145		544	119.366	8.146		2.17338e-05	1e-06	0.00476799	3.81311
				545							0
				546							0
547	119.801	8.531		547	119.817	8.53		2.62942e-06	1e-06	0.0019051	1.52357
548	122.993	8.083		548	123.006	8.09		1.73583e-06	4.9e-05	0.00712291	5.6964
549	118.636	7.83		549	118.591	7.831		2.07991e-05	1e-06	0.00466895	3.7339
550	120.729	8.191		550	120.76	8.192		9.87058e-06	1e-06	0.00329706	2.63675
551	120.509	7.961		551	120.522	7.962		1.73583e-06	1e-06	0.00165403	1.32278
552	121.109	7.786		552	121.097	7.787		1.47905e-06	1e-06	0.0015745	1.25917
553	118.074	7.737		553	118.032	7.738		1.81183e-05	1e-06	0.00437245	3.49678
554	119.991	7.873		554	119.973	7.874		3.32785e-06	1e-06	0.00208035	1.66372
555	120.357	7.86		555	120.358	7.863		1.02712e-08	9e-06	0.00300171	2.40056
556	121.468	7.974		556	121.494	7.98		6.9433e-06	3.6e-05	0.00655311	5.24072
557	120.855	8.142		557	120.874	8.149		3.70789e-06	4.9e-05	0.00726002	5.80606
558	120.663	8.046		558	120.637	8.05		6.9433e-06	1.6e-05	0.00478992	3.83064
559	122.471	8.287		559	122.457	8.289		2.01315e-06	4e-06	0.00245217	1.96108
560	127.777	7.928		560	127.785	7.929		6.57354e-07	1e-06	0.00128738	1.02956
				561							0
				562							0
				563							0

## Sheet: Sheet2
213	9.79192
215	55.1387
216	33.4083
228	120
229	120
230	8.83445
231	5.80965
232	11.6782
233	4.25648
234	3.2566
235	11.2255
236	13.6497
237	9.13087
238	5.57893
239	17.7104
240	9.0163
241	5.86871
242	15.9946
243	1.67175
244	7.26299
245	8.56628
247	8.66362
248	45.2485
249	19.1595
250	4.76844
251	9.52123
253	7.03178
254	3.65376
255	12.9551
256	29.768
258	14.4097
259	9.52123
261	17.8223
262	12.4146
263	12.1119
264	10.3244
265	22.0087
266	30.1126
267	14.5605
268	4.06464
269	7.57332
270	15.6456
271	2.05912
272	8.08554
274	20.4979
275	27.2922
277	1.32278
278	4.20368
279	29.0741
280	33.2228
281	120
282	120
283	120
284	114.045
285	120
286	120
287	86.9095
291	120
292	0.980538
293	7.37589
294	29.36
295	10.3553
298	8.73205
299	120
300	13.3401
301	16.8578
302	33.4752
303	2.02845
304	71.9525
305	120
306	120
307	27.3915
308	4.82296
309	120
310	18.6681
311	13.2099
312	2.62036
313	9.53225
314	4.31472
316	8.15993
317	1.2968
319	45.6452
322	7.45579
323	12.0094
324	13.1424
325	18.0239
326	12.0235
327	8.34074
328	4.50192
329	3.2473
330	1.02956
331	0.803827
332	2.41148
333	1.61784
334	1.75794
335	2.41148
336	4.00193
337	4.85351
338	2.41148
339	4.01177
340	2.39535
341	1.02956
342	1.25917
343	2.72723
344	2.62036
345	4.11523
346	3.99865
347	17.7164
348	14.145
349	28.0169
350	6.17735
351	14.1663
352	12.6497
353	17.7962
354	7.29506
355	16.6504
356	5.11897
357	1.6971
358	4.5079
359	3.32084
360	0.3242
361	4.5388
362	0.08105
363	1.63199
364	3.66231
365	2.94161
366	2.84304
367	4.5707
368	0.24315
369	1.67175
370	3.02541
371	2.00906
372	1.80754
373	0.835877
374	4.05088
375	1.65
377	1.65
378	0.862945
379	2.2203
380	3.3
381	2.98924
382	4.81546
384	8.04684
385	4.01177
386	1.67175
387	1.91532
388	2.53239
389	10.6086
390	1.6971
391	4.95
392	2.421
393	1.80754
394	0.4863
395	6.51233
396	3.34351
397	2.62036
398	4.79071
405	32.2555
407	39.6809
408	21.7292
409	120
410	120
411	13.4272
412	25.5112
414	21.891
415	1.79309
416	4.80932
417	16.0788
418	5.56846
419	16.8913
420	1.08243
421	2.65399
422	31.6311
423	8.59933
424	9.7587
425	15.5039
426	5.03943
427	3.7339
429	4.2898
430	3.02541
431	2.33565
433	6.47135
434	3.70245
435	4.41183
436	4.8318
437	3.99865
438	1.621
439	3.02541
440	2.48526
441	2.46536
443	2.41148
444	3.19995
446	5.68197
447	3.32084
448	6.64167
456	12.3651
457	34.2321
458	51.7079
459	15.8721
460	120
462	120
463	120
464	120
465	24.6351
472	7.31346
473	3.21531
474	4.13514
475	7.1994
476	0.08105
477	0.980538
478	0.896547
479	7.69975
480	5.63574
481	18.1845
482	2.2694
483	32.6314
484	22.2296
485	10.665
486	4.44059
487	1.72589
488	8.89337
489	2.40056
490	8.67614
491	0.72945
492	1.88057
493	1.83116
494	8.59933
495	5.661
496	5.97848
497	4.11523
498	7.24306
499	13.7456
500	12.4085
501	3.8904
502	2.85089
503	2.76669
504	2.77641
505	4.8318
506	7.79731
507	10.8175
508	5.78883
512	35.7595
513	120
514	120
520	9.60907
521	2.40056
522	6.71104
523	4.17938
524	10.1311
525	3.99947
526	3.18204
527	12.1939
528	7.23444
529	2.1111
530	8.6413
531	2.45628
532	4.89596
535	1.70205
536	3.34351
538	0.1621
539	7.27428
540	5.6735
541	5.61919
542	8.03827
543	5.01526
544	3.81311
547	1.52357
548	5.6964
549	3.7339
550	2.63675
551	1.32278
552	1.25917
553	3.49678
554	1.66372
555	2.40056
556	5.24072
557	5.80606
558	3.83064
559	1.96108
560	1.02956
